# Supplementary material for: Lepidopteran Synteny Units reveal deep chromosomal conservation in butterflies and moths
Source: G3 (Bethesda). 2023 Jun 13;13(8):jkad134. doi: 10.1093/g3journal/jkad134 (PMC10411566; doi:10.1093/g3journal/jkad134)
Supplement: jkad134_Supplementary_Data [file jkad134_supplementary_data.zip]

Archive with 5 entries (5 files):
- Supplemental_Material_Legends_G3-2023-404243.docx
- Table_S1_G3-2023-404243.xlsx
- Table_S2_G3-2023-404243.docx
- Table_S3_G3-2023-404243.pdf
- Table_S4_G3-2023-404243.xlsx
