# Supplementary material for: Lepidopteran Synteny Units reveal deep chromosomal conservation in butterflies and moths
Source: G3 (Bethesda). 2023 Jun 13;13(8):jkad134. doi: 10.1093/g3journal/jkad134 (PMC10411566; doi:10.1093/g3journal/jkad134)
Supplement: jkad134_Supplementary_Data [file jkad134_supplementary_data.zip › Table_S1_G3-2023-404243.xlsx]

## Sheet: Tabelle1
LSU-specific lepidoptera_odb10 subsets, ordered according to chromosome position in Melitaea cinxia
LSU_1	LSU_2	LSU_3	LSU_4	LSU_5	LSU_6	LSU_7	LSU_8	LSU_9	LSU_10	LSU_11	LSU_12	LSU_13	LSU_14	LSU_15	LSU_16	LSU_17	LSU_18	LSU_19	LSU_20	LSU_21	LSU_22	LSU_23	LSU_24	LSU_25	LSU_26	LSU_27	LSU_28	LSU_29	LSU_30	LSU_31
9012at7088	11416at7088	4368at7088	4969at7088	6101at7088	6538at7088	12507at7088	14327at7088	986at7088	14753at7088	4790at7088	6055at7088	10294at7088	8642at7088	13221at7088	1822at7088	15091at7088	11201at7088	13033at7088	5580at7088	8443at7088	13753at7088	1884at7088	16035at7088	11218at7088	9200at7088	3866at7088	9669at7088	16641at7088	5606at7088	9101at7088
13053at7088	5002at7088	11894at7088	13218at7088	4854at7088	11288at7088	2552at7088	11295at7088	9867at7088	7699at7088	10512at7088	10359at7088	16066at7088	15172at7088	11363at7088	527at7088	10749at7088	10351at7088	9468at7088	9977at7088	12233at7088	2072at7088	6221at7088	1865at7088	5187at7088	2131at7088	13555at7088	1459at7088	13664at7088	670at7088	6782at7088
11142at7088	14339at7088	9098at7088	6846at7088	2729at7088	9874at7088	11294at7088	3167at7088	4109at7088	4554at7088	4403at7088	10157at7088	4610at7088	10896at7088	13070at7088	6885at7088	9567at7088	7997at7088	5108at7088	8346at7088	5844at7088	12894at7088	4707at7088	1360at7088	6678at7088	1496at7088	8620at7088	1589at7088	5162at7088	1390at7088	12180at7088
14338at7088	1131at7088	7494at7088	54at7088	10124at7088	6091at7088	7976at7088	12589at7088	11898at7088	7479at7088	2394at7088	15325at7088	8873at7088	1167at7088	14046at7088	12443at7088	6823at7088	5539at7088	6218at7088	11982at7088	5616at7088	10659at7088	1835at7088	8408at7088	5415at7088	6413at7088	8222at7088	5319at7088	6269at7088	4485at7088	8359at7088
12576at7088	1411at7088	14573at7088	4891at7088	1936at7088	10299at7088	5835at7088	11115at7088	10396at7088	13110at7088	10681at7088	6914at7088	1729at7088	11335at7088	13447at7088	13495at7088	3794at7088	1942at7088	5762at7088	13877at7088	5427at7088	11932at7088	8521at7088	3497at7088	13002at7088	5151at7088	3683at7088	12699at7088	1000at7088	7290at7088	1083at7088
5798at7088	4990at7088	5486at7088	3597at7088	1811at7088	11377at7088	5833at7088	12036at7088	3042at7088	7172at7088	6668at7088	11095at7088	3174at7088	3567at7088	13332at7088	1985at7088	5555at7088	4812at7088	65at7088	8988at7088	11729at7088	5738at7088	2770at7088	11872at7088	10517at7088	15853at7088	4504at7088	6583at7088	9252at7088	3681at7088	2173at7088
7682at7088	5265at7088	15450at7088	4709at7088	14566at7088	15043at7088	2666at7088	9824at7088	4013at7088	11303at7088	6570at7088	13568at7088	12607at7088	8817at7088	10571at7088	8144at7088	8900at7088	5239at7088	5634at7088	14593at7088	4288at7088	2227at7088	9374at7088	7667at7088	15035at7088	190at7088	1626at7088	2026at7088	7385at7088	2357at7088	2696at7088
5964at7088	8981at7088	12710at7088	5046at7088	13259at7088	2301at7088	10239at7088	8273at7088	6219at7088	86at7088	6386at7088	11070at7088	11870at7088	13314at7088	6687at7088	12273at7088	10180at7088	10043at7088	4649at7088	11817at7088	2211at7088	6311at7088	10533at7088	3364at7088	5713at7088	6207at7088	5920at7088	9176at7088	2469at7088	10620at7088	8793at7088
2979at7088	15648at7088	1223at7088	13174at7088	12026at7088	8890at7088	7017at7088	9388at7088	9304at7088	5295at7088	3160at7088	11147at7088	11779at7088	2240at7088	15055at7088	5457at7088	741at7088	11648at7088	10206at7088	7237at7088	3324at7088	10444at7088	7993at7088	7303at7088	3383at7088	302at7088	12789at7088	8859at7088	10673at7088	2766at7088	2234at7088
11761at7088	9619at7088	4360at7088	12300at7088	5184at7088	11592at7088	8504at7088	10678at7088	1314at7088	3939at7088	2546at7088	11404at7088	1999at7088	9640at7088	328at7088	681at7088	10410at7088	705at7088	11178at7088	9568at7088	7087at7088	5559at7088	2032at7088	14940at7088	7607at7088	2056at7088	12605at7088	9918at7088	9947at7088	2353at7088	8571at7088
9345at7088	4079at7088	6722at7088	1801at7088	9580at7088	12510at7088	1587at7088	15552at7088	14075at7088	6116at7088	11321at7088	4996at7088	6982at7088	11101at7088	1613at7088	12061at7088	11033at7088	3188at7088	1174at7088	5242at7088	11158at7088	8618at7088	5423at7088	13644at7088	11811at7088	5341at7088	5053at7088	9081at7088	6342at7088	9021at7088	6108at7088
7307at7088	7449at7088	1237at7088	9729at7088	1010at7088	7472at7088	12472at7088	15673at7088	4297at7088	4821at7088	8735at7088	12218at7088	10983at7088	10841at7088	15237at7088	2185at7088	9492at7088	1446at7088	9068at7088	3010at7088	5194at7088	649at7088	2819at7088	10457at7088	4279at7088	5550at7088	2483at7088	721at7088	1962at7088	13989at7088	8529at7088
8912at7088	10904at7088	1550at7088	13014at7088	13289at7088	8798at7088	5536at7088	5036at7088	9527at7088	3660at7088	14850at7088	4779at7088	1472at7088	6061at7088	10674at7088	3258at7088	11239at7088	1463at7088	5135at7088	1179at7088	10082at7088	10789at7088	15652at7088	10960at7088	5979at7088	4486at7088	8116at7088	11500at7088	2103at7088	1994at7088	11619at7088
2304at7088	10244at7088	4412at7088	5643at7088	11190at7088	10386at7088	8050at7088	2497at7088	3791at7088	1827at7088	8637at7088	13303at7088	7142at7088	193at7088	12055at7088	2090at7088	4922at7088	16012at7088	11815at7088	3853at7088	8881at7088	13315at7088	3362at7088	16011at7088	8306at7088	547at7088	4162at7088	7409at7088	3549at7088	6874at7088	12736at7088
14727at7088	8908at7088	3183at7088	8204at7088	412at7088	8487at7088	724at7088	12004at7088	1918at7088	7566at7088	10179at7088	7185at7088	12792at7088	6809at7088	8586at7088	4229at7088	6620at7088	12842at7088	9524at7088	11231at7088	5821at7088	13003at7088	9020at7088	4692at7088	10142at7088	1992at7088	12891at7088	2036at7088	12709at7088	5392at7088	4078at7088
6309at7088	9367at7088	1013at7088	714at7088	1595at7088	3471at7088	9211at7088	11336at7088	13815at7088	6745at7088	5159at7088	2242at7088	3016at7088	11198at7088	14510at7088	5277at7088	4108at7088	7454at7088	11857at7088	2522at7088	8652at7088	11549at7088	6031at7088	9149at7088	8492at7088	839at7088	4729at7088	12530at7088	10025at7088	1628at7088	9768at7088
14549at7088	2803at7088	13604at7088	70at7088	11977at7088	6241at7088	6855at7088	5969at7088	3596at7088	9409at7088	10224at7088	7811at7088	10801at7088	10345at7088	2703at7088	9439at7088	7972at7088	11961at7088	7153at7088	2704at7088	7070at7088	7473at7088	13710at7088	13112at7088	4746at7088	259at7088	9556at7088	4163at7088	7045at7088	5048at7088	4089at7088
13216at7088	450at7088	12349at7088	7090at7088	49at7088	4469at7088	10933at7088	13612at7088	8698at7088	2150at7088	3839at7088	5031at7088	1397at7088	3155at7088	2403at7088	10215at7088	13042at7088	6021at7088	1711at7088	15593at7088	7656at7088	6076at7088	12820at7088	4at7088	10559at7088	0at7088	6308at7088	12567at7088	15617at7088	9960at7088	7299at7088
13250at7088	11507at7088	12679at7088	14349at7088	10068at7088	13072at7088	5625at7088	12904at7088	10528at7088	14594at7088	4742at7088	6556at7088	8046at7088	6983at7088	895at7088	1872at7088	12668at7088	7986at7088	4690at7088	8310at7088	13282at7088	16607at7088	9603at7088	3314at7088	13608at7088	10677at7088	4346at7088	14444at7088	6179at7088	7056at7088	68at7088
7223at7088	11456at7088	11597at7088	9830at7088	10181at7088	1431at7088	4069at7088	5327at7088	6645at7088	10121at7088	155at7088	5050at7088	9060at7088	7184at7088	3126at7088	2037at7088	11719at7088	12006at7088	14621at7088	15583at7088	12998at7088	11224at7088	6023at7088	2501at7088	2225at7088	1746at7088	10066at7088	4685at7088	10374at7088	6908at7088	2003at7088
15080at7088	2758at7088	5425at7088	4190at7088	1477at7088	2250at7088	1764at7088	10024at7088	2174at7088	7166at7088	6191at7088	7798at7088	9518at7088	9957at7088	382at7088	9631at7088	1130at7088	4839at7088	12060at7088	11984at7088	363at7088	15704at7088	6528at7088	609at7088	3069at7088	2166at7088	15758at7088	2379at7088	6967at7088	805at7088	1319at7088
5107at7088	47at7088	7622at7088	1829at7088	7092at7088	1707at7088	14106at7088	8365at7088	6181at7088	3662at7088	6525at7088	10791at7088	2528at7088	8638at7088	10139at7088	9724at7088	11533at7088	1557at7088	774at7088	6791at7088	9931at7088	3607at7088	4197at7088	4500at7088	2130at7088	6105at7088	11655at7088	9839at7088	12400at7088	1657at7088	9721at7088
7084at7088	6657at7088	10431at7088	1934at7088	8514at7088	4070at7088	43at7088	10553at7088	14016at7088	9722at7088	7500at7088	14284at7088	8131at7088	7288at7088	1283at7088	5227at7088	4650at7088	14451at7088	7047at7088	1094at7088	7853at7088	3989at7088	6673at7088	1057at7088	8103at7088	12420at7088	6131at7088	1947at7088	6063at7088	15808at7088	2028at7088
5070at7088	11124at7088	4153at7088	11262at7088	6589at7088	14251at7088	9819at7088	3at7088	3829at7088	1082at7088	8101at7088	5191at7088	3872at7088	8214at7088	652at7088	6366at7088	11548at7088	4820at7088	14290at7088	14944at7088	12450at7088	2746at7088	4114at7088	3409at7088	12367at7088	9694at7088	3818at7088	9999at7088	8718at7088	7465at7088	4275at7088
7787at7088	2833at7088	3480at7088	6652at7088	12024at7088	7911at7088	3145at7088	6162at7088	2371at7088	6352at7088	9563at7088	1037at7088	4935at7088	8974at7088	3919at7088	6860at7088	7755at7088	1970at7088	861at7088	12819at7088	11337at7088	6646at7088	716at7088	10830at7088	10171at7088	4063at7088	4655at7088	877at7088	7805at7088	6499at7088	4176at7088
3921at7088	6988at7088	326at7088	11910at7088	11950at7088	7248at7088	951at7088	5651at7088	6044at7088	10625at7088	322at7088	11189at7088	8896at7088	4621at7088	7789at7088	6454at7088	2481at7088	9775at7088	9575at7088	6502at7088	6279at7088	12504at7088	7177at7088	2055at7088	8153at7088	10619at7088	9494at7088	14664at7088	13467at7088	12900at7088	7004at7088
15225at7088	9665at7088	9884at7088	5216at7088	6208at7088	15440at7088	3802at7088	4555at7088	12226at7088	927at7088	10377at7088	1063at7088	11058at7088	11293at7088	3898at7088	9123at7088	14690at7088	3491at7088	4256at7088	12339at7088	2826at7088	14582at7088	4998at7088	8578at7088	4764at7088	2877at7088	7229at7088	3443at7088	9430at7088	2223at7088	13323at7088
6742at7088	5026at7088	3393at7088	1753at7088	2338at7088	12390at7088	5589at7088	2327at7088	1153at7088	11214at7088	4350at7088	7435at7088	11032at7088	3658at7088	2456at7088	8190at7088	3528at7088	7980at7088	12633at7088	1076at7088	5925at7088	5244at7088	4689at7088	2222at7088	16168at7088	1943at7088	2034at7088	288at7088	11132at7088	10062at7088	4799at7088
1728at7088	11311at7088	14870at7088	498at7088	5626at7088	11302at7088	12087at7088	3882at7088	5627at7088	8388at7088	11069at7088	6819at7088	14333at7088	15247at7088	3257at7088	1990at7088	2885at7088	2645at7088	1758at7088	8089at7088	14495at7088	14309at7088	9362at7088	10379at7088	5817at7088	9465at7088	9517at7088	2453at7088	2563at7088	6130at7088	321at7088
9528at7088	1217at7088	9695at7088	9648at7088	7967at7088	6518at7088	5362at7088	1583at7088	5547at7088	14176at7088	1745at7088	1135at7088	5035at7088	3529at7088	9987at7088	4975at7088	1246at7088	15109at7088	3372at7088	122at7088	2154at7088	345at7088	9319at7088	12275at7088	11393at7088	1553at7088	2583at7088	6225at7088	5900at7088	258at7088	96at7088
13782at7088	1281at7088	235at7088	11571at7088	8491at7088	11956at7088	11011at7088	51at7088	13617at7088	14580at7088	7707at7088	4317at7088	4480at7088	12221at7088	8010at7088	10667at7088	4923at7088	1350at7088	12332at7088	15781at7088	6681at7088	14203at7088	7948at7088	6936at7088	1857at7088	3722at7088	12508at7088	14465at7088	1318at7088	9331at7088	7429at7088
14009at7088	16071at7088	7899at7088	3804at7088	13185at7088	7378at7088	552at7088	7858at7088	13029at7088	10048at7088	14393at7088	2547at7088	8039at7088	9232at7088	2290at7088	5038at7088	5057at7088	8271at7088	1259at7088	14130at7088	1117at7088	12350at7088	2906at7088	5381at7088	14186at7088	105at7088	5450at7088	5019at7088	4953at7088	12070at7088	11034at7088
9737at7088	13870at7088	7497at7088	3290at7088	8807at7088	9535at7088	8107at7088	2750at7088	4247at7088	177at7088	13158at7088	13677at7088	2768at7088	6122at7088	2460at7088	13425at7088	14829at7088	12899at7088	13897at7088	12903at7088	5776at7088	3840at7088	10086at7088	9576at7088	3730at7088	31at7088	14229at7088	15219at7088	10549at7088	11166at7088	7010at7088
11560at7088	11274at7088	3742at7088	2966at7088	14331at7088	13173at7088	11978at7088	12084at7088	2470at7088	14798at7088	1263at7088	1592at7088	10256at7088	7392at7088	2087at7088	10966at7088	3137at7088	13977at7088	2507at7088	7005at7088	15191at7088	4595at7088	4011at7088	437at7088	11150at7088	353at7088	12268at7088	14343at7088	982at7088	8174at7088	8132at7088
13565at7088	11941at7088	9337at7088	13943at7088	2230at7088	10250at7088	13936at7088	11752at7088	380at7088	7492at7088	273at7088	7918at7088	10635at7088	4782at7088	1687at7088	13813at7088	5206at7088	3864at7088	11880at7088	1623at7088	962at7088	10480at7088	7246at7088	7220at7088	6950at7088	543at7088	3926at7088	10538at7088	11382at7088	6437at7088	16306at7088
9554at7088	5571at7088	9006at7088	5201at7088	12712at7088	11389at7088	1248at7088	2629at7088	828at7088	6074at7088	8781at7088	1479at7088	5595at7088	4417at7088	4238at7088	5312at7088	14245at7088	3315at7088	5792at7088	12893at7088	2038at7088	8403at7088	4214at7088	9820at7088	14971at7088	9472at7088	9755at7088	4549at7088	13346at7088	7156at7088	3279at7088
12790at7088	9866at7088	7053at7088	13097at7088	3689at7088	2614at7088	608at7088	4306at7088	601at7088	1324at7088	4286at7088	11834at7088	12617at7088	12778at7088	10482at7088	6348at7088	12219at7088	1568at7088	1335at7088	7675at7088	10529at7088	1577at7088	5767at7088	8286at7088	11660at7088	10163at7088	11367at7088	10734at7088	5793at7088	11080at7088	2258at7088
3675at7088	10459at7088	1946at7088	6655at7088	11687at7088	1952at7088	9336at7088	8015at7088	9506at7088	8301at7088	4847at7088	4077at7088	2498at7088	3128at7088	9316at7088	11489at7088	11065at7088	15207at7088	9809at7088	9343at7088	6112at7088	5333at7088	12705at7088	8955at7088	1851at7088	2482at7088	2672at7088	5991at7088	11856at7088	713at7088	11860at7088
9598at7088	8298at7088	1927at7088	6780at7088	826at7088	1047at7088	11923at7088	8820at7088	1113at7088	1441at7088	8270at7088	6937at7088	9611at7088	12217at7088	3833at7088	4147at7088	15284at7088	11777at7088	8669at7088	1591at7088	15680at7088	6996at7088	9032at7088	8732at7088	4806at7088	83at7088	9121at7088	9053at7088	12354at7088	335at7088	4626at7088
4471at7088	13464at7088	799at7088	12073at7088	6156at7088	5728at7088	3745at7088	7723at7088	4918at7088	11390at7088	12125at7088	2465at7088	946at7088	4331at7088	8874at7088	5765at7088	8691at7088	1330at7088	603at7088	3949at7088	1199at7088	11195at7088	4264at7088	6032at7088	1468at7088	10331at7088	9890at7088	8040at7088	12075at7088	12540at7088	3811at7088
5797at7088	13106at7088	6284at7088	9748at7088	15116at7088	5733at7088	1395at7088	2143at7088	12959at7088	10174at7088	11233at7088	1222at7088	5919at7088	2797at7088	12419at7088	1645at7088	1506at7088	10628at7088	13095at7088	11349at7088	2248at7088	3946at7088	14998at7088	13381at7088	14449at7088	1065at7088	7854at7088	5587at7088	10879at7088	8043at7088	7987at7088
13109at7088	1734at7088	495at7088	1614at7088	9127at7088	2145at7088	7342at7088	6571at7088	12427at7088	106at7088	3133at7088	4043at7088	791at7088	14701at7088	1982at7088	12021at7088	9389at7088	4241at7088	806at7088	1161at7088	5311at7088	3352at7088	1699at7088	4027at7088	14119at7088	2671at7088	2339at7088	6273at7088	1509at7088	9850at7088	2294at7088
12401at7088	13010at7088	531at7088	11780at7088	6847at7088	2816at7088	14061at7088	7201at7088	10513at7088	8467at7088	11342at7088	1453at7088	1250at7088	12274at7088	15050at7088	3653at7088	10662at7088	4710at7088	10562at7088	16112at7088	10087at7088	10289at7088	12691at7088	4174at7088		16527at7088	15278at7088	11760at7088	4364at7088	427at7088	9237at7088
7147at7088	10936at7088	9865at7088	8324at7088	10460at7088	5397at7088	12542at7088	3571at7088	5668at7088	13310at7088	3048at7088	375at7088	10887at7088	13829at7088	2594at7088	4454at7088	2649at7088	123at7088	6508at7088	633at7088	10747at7088	10225at7088	2385at7088	7501at7088		3065at7088	8354at7088	1197at7088	5266at7088	1545at7088	391at7088
4010at7088	7263at7088	1661at7088	11534at7088	10392at7088	11213at7088	7705at7088	14556at7088	9243at7088	8613at7088	10543at7088	456at7088	7797at7088	8067at7088	2313at7088	9515at7088	12730at7088	6935at7088	14653at7088	8323at7088	3004at7088	10778at7088	11858at7088	3204at7088		8071at7088	14177at7088	13263at7088	7508at7088	4401at7088	4748at7088
2378at7088	434at7088	3078at7088	5794at7088	13255at7088	989at7088	518at7088	5724at7088	13528at7088	11353at7088	3093at7088	354at7088	1100at7088	7830at7088	6555at7088	993at7088	7377at7088	9443at7088	12544at7088	1436at7088	538at7088	9477at7088	621at7088	9275at7088		9655at7088		8994at7088	865at7088	11576at7088	4333at7088
3667at7088	2136at7088	11441at7088	6050at7088	4172at7088	10219at7088	2943at7088	7774at7088	66at7088	4123at7088	11706at7088	509at7088	3577at7088	7838at7088	3956at7088	13790at7088	10369at7088	11119at7088	4144at7088	16196at7088	3209at7088	7763at7088	5864at7088	3947at7088		8175at7088		10107at7088	2181at7088	3608at7088	3584at7088
1682at7088	8915at7088	1667at7088	6403at7088	1636at7088	7823at7088	9846at7088	1005at7088	9749at7088	802at7088	8861at7088	2163at7088	10360at7088	3221at7088	10059at7088	8806at7088	6025at7088	11983at7088	7048at7088	1608at7088	5464at7088	1566at7088	12341at7088	8829at7088		9144at7088		16180at7088	532at7088		8584at7088
10721at7088	2543at7088	14149at7088	4993at7088	13834at7088	10326at7088	464at7088	10367at7088	4929at7088	6691at7088	1469at7088	6797at7088	5878at7088	2318at7088	13395at7088	2721at7088	6701at7088	11292at7088	1907at7088	3516at7088	2435at7088	9765at7088	13798at7088	15435at7088		11657at7088		9088at7088	4270at7088		5828at7088
3641at7088	8065at7088	116at7088	7471at7088	12389at7088	11056at7088	8122at7088	6926at7088	7884at7088	7163at7088	13596at7088	8167at7088	8384at7088	8819at7088	13654at7088	2663at7088	4199at7088	13085at7088	1084at7088	2762at7088	250at7088	15779at7088	14424at7088	1684at7088		7573at7088		1258at7088	9365at7088		8778at7088
8277at7088	6979at7088	643at7088	6247at7088	461at7088	11970at7088	13858at7088	12016at7088	2998at7088	2030at7088	10810at7088	12378at7088	8418at7088	6938at7088	8804at7088	11273at7088	14987at7088	7654at7088	4954at7088	2190at7088	4576at7088	7313at7088	6358at7088	15922at7088		11638at7088		4121at7088	5891at7088		6572at7088
7475at7088	9630at7088	7921at7088	14213at7088	6523at7088	6893at7088	13549at7088	1165at7088	2097at7088	844at7088	11004at7088	2930at7088	2101at7088	2139at7088	13199at7088	9911at7088	675at7088	3211at7088	3353at7088	4400at7088	9847at7088	8053at7088	13075at7088	1901at7088		38at7088		7978at7088	15461at7088		7729at7088
2259at7088	2553at7088	13748at7088	10541at7088	5455at7088	10013at7088	2289at7088	9047at7088	3026at7088	5281at7088	12140at7088	3678at7088	1956at7088	7813at7088	6688at7088	7081at7088	158at7088	3474at7088	14896at7088	3105at7088	933at7088	11053at7088	10582at7088	6601at7088		11835at7088		3053at7088	11482at7088		113at7088
1882at7088	1772at7088	660at7088	10296at7088	12426at7088	7354at7088	10821at7088	196at7088	15065at7088	5611at7088	3330at7088	6067at7088	7751at7088	3479at7088	3224at7088	6627at7088	5945at7088	13763at7088	5144at7088	3234at7088	6414at7088	8709at7088	8183at7088	14247at7088				5157at7088	3611at7088		101at7088
236at7088	7181at7088	5674at7088	3485at7088	4383at7088	6201at7088	11177at7088	1531at7088	7382at7088	133at7088	16250at7088	6436at7088	3756at7088	8371at7088	1660at7088	5496at7088	2398at7088	2414at7088	12704at7088	9962at7088	1236at7088	5957at7088	15271at7088	10368at7088				6835at7088	4625at7088		7363at7088
9952at7088	14421at7088	632at7088	2410at7088	5822at7088	9171at7088	6047at7088	318at7088	16282at7088	1809at7088	10212at7088	12153at7088	9217at7088	468at7088	6033at7088	9290at7088	9188at7088	8753at7088	9698at7088	14127at7088	6261at7088	10150at7088	13305at7088	11770at7088				1910at7088	9802at7088		2902at7088
15570at7088	793at7088	11483at7088	4855at7088	11161at7088	5975at7088	7513at7088	8344at7088	666at7088	1368at7088	1407at7088	3673at7088	1121at7088	5884at7088	9699at7088	3556at7088	2668at7088	1114at7088	4323at7088	12223at7088	6265at7088	9272at7088	13774at7088	611at7088				912at7088	6515at7088		1355at7088
16468at7088	11921at7088	5622at7088	2052at7088	14278at7088	12184at7088	15019at7088	9810at7088	13465at7088	15508at7088	430at7088	7128at7088	8611at7088	9840at7088	3276at7088	2738at7088	11519at7088	2952at7088	11401at7088	13326at7088	479at7088	3774at7088	6674at7088	7476at7088				15293at7088	974at7088		5837at7088
12059at7088	1419at7088	6001at7088	4059at7088	5743at7088	4816at7088	9899at7088	12517at7088	7271at7088	7719at7088	15506at7088	3368at7088	7731at7088	5586at7088	12251at7088	4776at7088	4025at7088	1356at7088	999at7088	12817at7088	1461at7088	16140at7088	10268at7088	11522at7088				1760at7088	6512at7088		2442at7088
14326at7088	13059at7088	7598at7088	9505at7088	5021at7088	8013at7088	4893at7088	12095at7088	14181at7088	12185at7088	7754at7088	12503at7088	10093at7088	13484at7088	3929at7088	9864at7088	12640at7088	1935at7088	11963at7088	8149at7088	3890at7088	9297at7088	263at7088	11059at7088				8809at7088	6022at7088		8469at7088
4887at7088	9781at7088	10445at7088	4989at7088	11847at7088	9871at7088	1298at7088	401at7088	6955at7088	3725at7088	10145at7088	11882at7088	5251at7088	15016at7088	4657at7088	15518at7088	1440at7088	1392at7088	16293at7088	10875at7088	5987at7088	2215at7088	4142at7088	10415at7088				3104at7088	5091at7088		12706at7088
3963at7088	14530at7088	4009at7088	8990at7088	6913at7088	10146at7088	14938at7088	6175at7088	8745at7088	13019at7088	6622at7088	11479at7088	9214at7088	14920at7088	584at7088	11550at7088	8930at7088	2251at7088	13348at7088	14313at7088	13267at7088	6503at7088	10704at7088	5406at7088				9985at7088	10432at7088		752at7088
2188at7088	11375at7088	3021at7088	13443at7088	5056at7088	13582at7088	15453at7088	6817at7088	3074at7088	8255at7088	15437at7088	15312at7088	4680at7088	386at7088	9069at7088	5371at7088	7837at7088	15539at7088	1143at7088	6787at7088	7007at7088	8019at7088	6795at7088	8079at7088				14995at7088	9004at7088		13038at7088
5648at7088	2931at7088	5370at7088	14138at7088	5446at7088	845at7088	8186at7088	10780at7088	3537at7088	10598at7088	1847at7088	6737at7088	11046at7088	4837at7088	3272at7088	5064at7088	9332at7088	14232at7088	1845at7088	2370at7088	12484at7088	8088at7088	10558at7088	10333at7088				13986at7088	5598at7088		3003at7088
10926at7088	1413at7088	33at7088	14577at7088	10347at7088	11769at7088	12154at7088	2031at7088	15195at7088	10001at7088	11185at7088	655at7088	393at7088	16400at7088	620at7088	5967at7088	1173at7088	6477at7088	5302at7088	4668at7088	2279at7088	13761at7088	12076at7088	519at7088				496at7088	7935at7088		4226at7088
998at7088	10346at7088	10014at7088	4267at7088	14265at7088	6771at7088	10784at7088	6330at7088	4930at7088	16159at7088	2890at7088	6117at7088	3827at7088	14886at7088	3059at7088	11225at7088	6811at7088	3767at7088	488at7088	9194at7088	11990at7088	4298at7088	8156at7088	7994at7088				15707at7088	15484at7088		7940at7088
7928at7088	1670at7088	9730at7088	7527at7088	490at7088	8045at7088	6594at7088	8635at7088	7295at7088	511at7088	9276at7088	2995at7088	5531at7088	3153at7088	1723at7088	6467at7088	15272at7088	7990at7088	6198at7088	3323at7088	10352at7088	3027at7088	12101at7088	2420at7088					9927at7088		16647at7088
12656at7088	10952at7088	408at7088	9282at7088	6754at7088	4200at7088	7370at7088	4823at7088	5075at7088	5488at7088	10766at7088	137at7088	7002at7088	2948at7088	148at7088	6770at7088	9713at7088	13435at7088	9790at7088	7586at7088	2451at7088	11793at7088	8464at7088	4958at7088					5291at7088		13223at7088
13468at7088	1141at7088	1652at7088	10982at7088	4719at7088	2554at7088	3075at7088	2796at7088	3775at7088	5413at7088	6439at7088	8605at7088	10666at7088	5775at7088	9397at7088	11855at7088	18at7088	11030at7088	6884at7088	11192at7088	1007at7088	1317at7088	8711at7088	11260at7088					10601at7088		790at7088
2603at7088	3339at7088	6450at7088	3602at7088	15078at7088	4789at7088	1960at7088	3219at7088	883at7088	2774at7088	10973at7088	13504at7088	9339at7088	2910at7088	10316at7088	2788at7088	6683at7088	7122at7088	6385at7088	4539at7088	12355at7088	10479at7088	16049at7088	5556at7088					5863at7088		8712at7088
1403at7088	7659at7088	4899at7088	5773at7088	8259at7088	8356at7088	12896at7088	1118at7088	15234at7088	950at7088	14294at7088	5873at7088	12535at7088	1913at7088	13530at7088	10160at7088	642at7088	11582at7088	6000at7088	9119at7088	7205at7088	2141at7088	7227at7088	2700at7088					13737at7088		8928at7088
2363at7088	5342at7088	7024at7088	8008at7088	1511at7088	9623at7088	9549at7088	4718at7088	3114at7088	5270at7088	3793at7088	8659at7088	12183at7088	8536at7088	14740at7088	1505at7088	8380at7088	6135at7088	6294at7088	4694at7088	9381at7088	7146at7088	1900at7088	599at7088					6744at7088		13114at7088
2023at7088	4405at7088	5703at7088	1242at7088	1503at7088	1841at7088	6830at7088	2415at7088	3975at7088	13793at7088	8643at7088	2610at7088	992at7088	7696at7088	14250at7088	12334at7088	6097at7088	7576at7088	15566at7088	1108at7088	6728at7088	13295at7088	10530at7088	8931at7088							3686at7088
4493at7088	10650at7088	12429at7088	2334at7088	657at7088	11796at7088	6487at7088	563at7088	2535at7088	9956at7088	9292at7088	8375at7088	3345at7088	10573at7088	13157at7088	10494at7088	13916at7088	3365at7088	8834at7088	8863at7088	9413at7088	14845at7088	4266at7088	3216at7088							11428at7088
1362at7088	10348at7088	6871at7088	3400at7088	2802at7088	11020at7088	6420at7088	4141at7088	4212at7088	8864at7088	8587at7088	8373at7088	127at7088	74at7088	1826at7088	5916at7088	16248at7088	6351at7088	6267at7088	5715at7088	6007at7088	4180at7088	2804at7088	12023at7088							11580at7088
11184at7088	14895at7088	6900at7088	7052at7088	11365at7088	10428at7088	3494at7088	6597at7088	8607at7088	821at7088	6178at7088	7283at7088	10716at7088	4369at7088	4877at7088	954at7088	14599at7088	4443at7088	4964at7088	458at7088	3503at7088	15525at7088	7188at7088	7206at7088							2942at7088
8957at7088	3175at7088	947at7088	3735at7088	10183at7088	4752at7088	909at7088	14928at7088	963at7088	3057at7088	10633at7088	6680at7088	14144at7088	4090at7088	1380at7088	1705at7088	14514at7088	9448at7088	12993at7088	4418at7088	231at7088		7406at7088	2527at7088							1346at7088
2367at7088	2775at7088	3931at7088	9162at7088	5328at7088	6862at7088	12471at7088	3306at7088	3924at7088	8920at7088	11800at7088	1869at7088	2687at7088	7466at7088	6299at7088	8118at7088	14604at7088	9285at7088	1650at7088	3855at7088	8522at7088		9682at7088	16739at7088							9309at7088
15973at7088	13755at7088	5936at7088	1377at7088	10738at7088	4546at7088	6013at7088	3912at7088	1489at7088	2999at7088	11731at7088	2633at7088	13124at7088	11215at7088	4936at7088	4032at7088	5812at7088	9146at7088	1924at7088	7512at7088	4952at7088		1725at7088	3905at7088							4093at7088
11901at7088	13024at7088	1501at7088	1089at7088	12174at7088	10906at7088	10423at7088	6573at7088	4602at7088	14334at7088	9943at7088	6841at7088	7154at7088	2340at7088	4749at7088	11621at7088	3860at7088	12613at7088	9258at7088	8012at7088	7194at7088		5351at7088	15565at7088							14909at7088
7876at7088	961at7088	8886at7088	14184at7088	897at7088	14623at7088	662at7088	4244at7088	5183at7088	14230at7088	1519at7088	10193at7088	1220at7088	9862at7088	7230at7088	796at7088	3773at7088	8897at7088	12237at7088	14348at7088	4735at7088		6585at7088	2754at7088							10418at7088
1075at7088	5094at7088	9803at7088	5523at7088	3938at7088	504at7088	15205at7088	13200at7088	3633at7088	1295at7088	1638at7088	8517at7088	5614at7088	4842at7088	8724at7088	1755at7088	59at7088	6353at7088	5759at7088	6481at7088	14949at7088		1685at7088	571at7088							6471at7088
6089at7088	2953at7088	2285at7088	1152at7088	981at7088	890at7088	3047at7088	1396at7088	9800at7088	5700at7088	9145at7088	9752at7088	48at7088	1761at7088	14240at7088	15100at7088	10816at7088	7170at7088	2855at7088	9386at7088	15337at7088		13184at7088	8902at7088							2519at7088
5693at7088	4810at7088	13308at7088	515at7088	12550at7088	12031at7088	56at7088	1806at7088	3982at7088	6562at7088	2686at7088	12838at7088	526at7088	3127at7088	11418at7088	10474at7088	7956at7088	6684at7088	8559at7088	13730at7088	13265at7088		13082at7088	12123at7088							5463at7088
2895at7088	1004at7088	13623at7088	4811at7088	11346at7088	481at7088	14011at7088	5120at7088	2486at7088	1150at7088	13155at7088	9135at7088	145at7088	4235at7088	11437at7088	5671at7088	6940at7088	13995at7088	1735at7088	13107at7088	10783at7088		11318at7088	3331at7088							7064at7088
12008at7088	8102at7088	10796at7088	10261at7088	4605at7088	13193at7088	583at7088	9780at7088	12133at7088	9218at7088	3086at7088	4008at7088	12564at7088	14689at7088	11010at7088	9564at7088	8767at7088	10189at7088	7817at7088	14783at7088	6944at7088		5710at7088	6349at7088							2448at7088
7379at7088	11828at7088	4041at7088	12030at7088	8696at7088	14417at7088	4052at7088	11710at7088	12883at7088	8615at7088	6099at7088	7737at7088	248at7088	13638at7088	12713at7088	2183at7088	12264at7088	9861at7088	10391at7088	3351at7088	13285at7088		13478at7088	5508at7088							296at7088
7176at7088	3195at7088	1515at7088	4744at7088	3869at7088	5203at7088	14104at7088	1391at7088	7395at7088	2637at7088	356at7088	3520at7088	5952at7088	1812at7088	10580at7088	6663at7088	6449at7088	659at7088	7738at7088	14292at7088	15107at7088		14785at7088	4402at7088							12212at7088
3029at7088	4271at7088	10456at7088	13961at7088	7123at7088	4524at7088	11681at7088	2730at7088	2084at7088	11546at7088	13317at7088	1507at7088	10313at7088	10235at7088	3435at7088	9452at7088	8300at7088	8073at7088	6126at7088	7001at7088	7301at7088		12090at7088	7332at7088							5474at7088
6320at7088	15626at7088	7627at7088	13655at7088	10707at7088	5383at7088	445at7088	3517at7088	5782at7088	7856at7088	7914at7088	6542at7088	6145at7088	11350at7088	5164at7088	6464at7088	7672at7088	14511at7088	9663at7088	3695at7088	7833at7088		13373at7088	7559at7088							9609at7088
2124at7088	13682at7088	11100at7088	14231at7088	8150at7088	10023at7088	9715at7088	1234at7088	13527at7088	11438at7088	2845at7088	11666at7088	2818at7088	2255at7088	492at7088	13307at7088	7114at7088	10424at7088	9656at7088	12094at7088	10287at7088		7286at7088	3616at7088							7336at7088
10661at7088	4934at7088	11558at7088	934at7088	7882at7088	15125at7088	12276at7088	3045at7088	16115at7088	338at7088	3542at7088	12141at7088	7219at7088	2099at7088	12243at7088	8667at7088	11018at7088	2701at7088	13088at7088	911at7088	9689at7088		8185at7088	4942at7088							6548at7088
13093at7088	1889at7088	13561at7088	590at7088	211at7088	6214at7088	14614at7088	2743at7088	12733at7088	15010at7088	1987at7088	3964at7088	103at7088	3401at7088	7097at7088	10017at7088	9904at7088	1382at7088	1123at7088	9142at7088	9301at7088		5721at7088	7765at7088							4165at7088
3055at7088	12676at7088	2236at7088	5599at7088	2332at7088	13091at7088	5922at7088	443at7088	2659at7088	9326at7088	10259at7088	3125at7088	4182at7088	12505at7088	14532at7088	10109at7088	6123at7088	6614at7088	4872at7088	5887at7088	10692at7088		12445at7088	3780at7088							10429at7088
9511at7088	1940at7088	12885at7088	2035at7088	1443at7088	160at7088	12117at7088	14889at7088	12773at7088	1558at7088	8217at7088	7268at7088	2322at7088	3779at7088	3807at7088	11766at7088	7324at7088	6421at7088	5182at7088	8984at7088	15382at7088		13808at7088	7926at7088							5705at7088
384at7088	8342at7088	8625at7088	15737at7088	1873at7088	13533at7088	7119at7088	41at7088	9294at7088	3366at7088	11575at7088	6253at7088	4021at7088	9150at7088	4440at7088	311at7088	7720at7088	7698at7088	10930at7088	1300at7088	5917at7088		7182at7088	5506at7088							1090at7088
12054at7088	13284at7088	7815at7088	3287at7088	4688at7088	1134at7088	7431at7088	8471at7088	11379at7088	10127at7088	12058at7088	11512at7088	3955at7088	1299at7088	8007at7088	14205at7088	10568at7088	8585at7088	13506at7088	5440at7088	7200at7088		5949at7088	11403at7088							6210at7088
9835at7088	8628at7088	2359at7088	50at7088	556at7088	7133at7088	14709at7088	8515at7088	4066at7088	8760at7088	2934at7088	12603at7088	10814at7088	14598at7088	15262at7088	3718at7088	1182at7088	1800at7088	10976at7088	7668at7088	15894at7088		1351at7088	5982at7088							11175at7088
5487at7088	4956at7088	3431at7088	14512at7088	10613at7088	8477at7088	10308at7088	5130at7088	5802at7088	8032at7088	4260at7088	2945at7088	9760at7088	6336at7088	8739at7088	12193at7088	1686at7088	9274at7088	2523at7088	4609at7088	14755at7088		2615at7088	14107at7088							3115at7088
730at7088	1938at7088	12671at7088	4487at7088	1078at7088	966at7088	13020at7088	8953at7088	7461at7088	3198at7088	52at7088	7238at7088	8172at7088	5190at7088	3519at7088	664at7088	10728at7088	14714at7088	1549at7088	994at7088	9180at7088		5781at7088	2959at7088							3018at7088
672at7088	2133at7088	8317at7088	901at7088	7829at7088	9241at7088	9265at7088	11026at7088	220at7088	6642at7088	14123at7088	11258at7088	1695at7088	5044at7088	11490at7088	6171at7088	14422at7088	1837at7088	553at7088	8453at7088	12892at7088		8591at7088	10793at7088							4838at7088
7357at7088	12660at7088	1417at7088	4656at7088	3460at7088	7915at7088	5694at7088	8396at7088	14735at7088	5576at7088	7009at7088	13356at7088	7952at7088	8340at7088	1551at7088	2335at7088	4455at7088	12492at7088	11536at7088	11704at7088	1564at7088		3865at7088	9710at7088							2938at7088
7523at7088	8097at7088	4370at7088	15241at7088	9597at7088	3255at7088	7447at7088	3379at7088	764at7088	3254at7088	394at7088	7871at7088	12225at7088	15379at7088	10343at7088	14032at7088	3180at7088	1600at7088	5290at7088	11563at7088	36at7088		2714at7088	4674at7088							14883at7088
14655at7088	10648at7088	5369at7088	1984at7088	14960at7088	16009at7088	20at7088	2051at7088	3159at7088	9289at7088	5787at7088	5799at7088	9432at7088	7678at7088	7904at7088	15695at7088	2936at7088	11659at7088	4242at7088	1862at7088	6775at7088		4910at7088	14069at7088							9526at7088
6119at7088	251at7088	12453at7088	3888at7088	4031at7088	8644at7088	7544at7088	9102at7088	1642at7088	14475at7088	9513at7088	8440at7088	13166at7088	14395at7088	15149at7088	4639at7088	513at7088	10963at7088	8240at7088	13099at7088	15940at7088		9293at7088	1731at7088							2021at7088
10651at7088	3595at7088	5699at7088	3551at7088	8136at7088	8343at7088	13358at7088	4740at7088	8171at7088	4202at7088	10965at7088	3592at7088	879at7088	3727at7088	12905at7088	6401at7088	12093at7088	5538at7088	10858at7088	8572at7088	7550at7088		8579at7088	16252at7088							8549at7088
10397at7088	392at7088	5166at7088	4362at7088	2530at7088	5950at7088	367at7088	1607at7088	6407at7088	9784at7088	10341at7088	3916at7088	4030at7088	10646at7088	10527at7088	9401at7088	4974at7088	5963at7088	8006at7088	173at7088	8465at7088		10414at7088	866at7088							11957at7088
1647at7088	572at7088	3071at7088	11511at7088	8946at7088	11272at7088	2761at7088	2694at7088	13340at7088	4100at7088	1145at7088	4900at7088	3228at7088	4237at7088	1770at7088	12271at7088	5912at7088	4479at7088	10609at7088	10913at7088	8973at7088		2548at7088	4528at7088							15864at7088
6012at7088	8201at7088	3889at7088	3338at7088	9990at7088	9601at7088	11127at7088	14273at7088	2029at7088	4379at7088	4092at7088	3307at7088	13592at7088	14156at7088	1627at7088	1931at7088	7970at7088	6381at7088	8129at7088	2662at7088	1198at7088		9693at7088	4677at7088							11160at7088
11833at7088	929at7088	627at7088	2928at7088	2440at7088	2884at7088	14988at7088	1200at7088	1313at7088	1601at7088	5101at7088	11234at7088	14918at7088	366at7088	5173at7088	3107at7088	10199at7088	8111at7088	8402at7088	7919at7088	15126at7088		13119at7088	8484at7088							2905at7088
10178at7088	3510at7088	6321at7088	4301at7088	499at7088	3415at7088	6226at7088	1473at7088	8738at7088	5321at7088	6837at7088	11359at7088	7371at7088	731at7088	5110at7088	5074at7088	3297at7088	6205at7088	9878at7088	6404at7088	16028at7088		6501at7088	15193at7088							2639at7088
11505at7088	7071at7088	10255at7088	13347at7088	1968at7088	6438at7088	7635at7088	11607at7088	14336at7088	11265at7088	9828at7088	13955at7088	10214at7088	1206at7088	3135at7088	8312at7088	9240at7088	8665at7088		3753at7088	4723at7088		3220at7088	11240at7088							4017at7088
324at7088	112at7088	3241at7088	2690at7088	5806at7088	8420at7088	12920at7088	6239at7088	14355at7088	11747at7088	9134at7088	5623at7088	8757at7088	7481at7088	530at7088	4020at7088	2509at7088	13811at7088		126at7088	13775at7088		5314at7088	9052at7088							1532at7088
3343at7088	9897at7088	88at7088	10947at7088	11516at7088	5299at7088	12127at7088	4227at7088	4681at7088	1347at7088	15355at7088	6644at7088	7887at7088	10799at7088	14391at7088	12646at7088	1641at7088	6769at7088		10164at7088	4462at7088		6540at7088	3358at7088							3162at7088
11581at7088	3417at7088	14916at7088	5717at7088	2653at7088	9475at7088	1398at7088	10898at7088	13947at7088	4870at7088	15860at7088	15464at7088	3618at7088	5293at7088	5954at7088	1612at7088	7192at7088	2452at7088		10917at7088	13296at7088		11072at7088	2939at7088							708at7088
9571at7088	2699at7088	6919at7088	6909at7088	2859at7088	2073at7088	6757at7088	6at7088	949at7088	6079at7088	14641at7088	15816at7088	7264at7088	1033at7088	8051at7088	14762at7088	9392at7088	417at7088		7584at7088	10818at7088		357at7088	3363at7088							1793at7088
12444at7088	1945at7088	4724at7088	5385at7088	14072at7088	4541at7088	2177at7088	6373at7088	8650at7088	14687at7088	10319at7088	2740at7088	7726at7088	2504at7088	6987at7088	2980at7088	8694at7088	385at7088		4110at7088	14894at7088		13004at7088	13066at7088							1066at7088
1724at7088	13198at7088	9260at7088	1510at7088	2271at7088	562at7088	11718at7088	3251at7088	11313at7088	9419at7088	2496at7088	14372at7088	8182at7088	4036at7088	14261at7088	3589at7088	2001at7088	14698at7088		12096at7088	9688at7088		5530at7088	3231at7088							975at7088
2981at7088	12938at7088	7712at7088	13500at7088	3969at7088	5639at7088	6243at7088	10812at7088	5761at7088	10709at7088	13043at7088	11930at7088	8057at7088	12241at7088	6186at7088	1080at7088	2421at7088	10511at7088		4251at7088	867at7088		4029at7088	3000at7088							2201at7088
11890at7088	1218at7088	4352at7088	10334at7088	1893at7088	13787at7088	817at7088	11669at7088	9286at7088	8764at7088	3410at7088	10114at7088	7160at7088	10822at7088	15270at7088	14132at7088	7520at7088	159at7088		12396at7088	13027at7088		13534at7088	9182at7088							5030at7088
2652at7088	6394at7088	14986at7088	8106at7088	6287at7088	13687at7088	10593at7088	10125at7088	13607at7088	505at7088	5480at7088	9785at7088	3599at7088	11090at7088	6912at7088	4253at7088	1959at7088	3904at7088		2081at7088	10173at7088		15087at7088	5603at7088							14738at7088
8715at7088	7478at7088	6209at7088	8386at7088	1014at7088	7308at7088	15672at7088	1488at7088	12235at7088	3473at7088	15192at7088	12574at7088	1606at7088	12422at7088	2182at7088	6522at7088	13637at7088	11787at7088		6302at7088	851at7088			7117at7088							7410at7088
14724at7088	4181at7088	6637at7088	2067at7088	5826at7088	10550at7088	1068at7088	11029at7088	14403at7088	9224at7088	6845at7088	12164at7088	11985at7088	11518at7088	8914at7088	2791at7088	11965at7088	13230at7088		4894at7088	1366at7088			6166at7088							7360at7088
11864at7088	2618at7088	1422at7088	972at7088	11608at7088	6670at7088	8055at7088	7595at7088	3327at7088	10502at7088	307at7088	5083at7088	15966at7088	13998at7088	7770at7088	4664at7088	6339at7088	11237at7088		489at7088	11235at7088			4860at7088							5980at7088
2580at7088	72at7088	16668at7088	5711at7088	3226at7088	1586at7088	2834at7088	3598at7088	8708at7088	10398at7088	5565at7088	7897at7088	2350at7088	3430at7088	9582at7088	2372at7088	7350at7088	6636at7088		8392at7088	1442at7088			14175at7088							8052at7088
2587at7088	6725at7088	14706at7088	5168at7088	589at7088	4950at7088	8777at7088	13169at7088	5723at7088	3373at7088	14098at7088	13213at7088	6552at7088	13243at7088	5541at7088	6607at7088	10953at7088	14028at7088		7869at7088	13994at7088			13463at7088							8377at7088
2891at7088	5016at7088	11397at7088	7397at7088	383at7088	6825at7088	9131at7088	14443at7088	8703at7088	9992at7088	11022at7088	8367at7088	3994at7088	772at7088	1021at7088	2842at7088	1619at7088	3521at7088		10990at7088	420at7088			12964at7088							4848at7088
14592at7088	9056at7088	4300at7088	8400at7088	350at7088	6486at7088	3524at7088	3388at7088	1958at7088	8812at7088	7125at7088	4654at7088	6453at7088	10669at7088	4631at7088	6861at7088	9451at7088	1928at7088		13034at7088	1124at7088			10556at7088							3478at7088
1421at7088	7991at7088	7592at7088	12609at7088	11484at7088	10220at7088	14404at7088	14332at7088	5196at7088	15186at7088	979at7088	1026at7088	14314at7088	1819at7088	15003at7088	11996at7088	12011at7088	1111at7088		871at7088	9891at7088			4597at7088							6818at7088
2158at7088	5361at7088	4477at7088	6215at7088	232at7088	2860at7088	13483at7088	695at7088	1050at7088	4502at7088	2078at7088	14194at7088	1693at7088	5078at7088	15633at7088	1154at7088	5213at7088	11958at7088		2932at7088	3359at7088			11086at7088							840at7088
8841at7088	5557at7088	10981at7088	8673at7088	8653at7088	7642at7088	9360at7088	2830at7088	2710at7088	4434at7088	11442at7088	15635at7088	12618at7088	6264at7088	5095at7088	3477at7088	8978at7088	1678at7088		8084at7088	2978at7088			2813at7088							11650at7088
11275at7088	5740at7088	11922at7088	11767at7088	12406at7088	6289at7088	2122at7088	10149at7088	4802at7088	5098at7088	3006at7088	7126at7088	1444at7088	7614at7088	1696at7088	2518at7088	10003at7088	2461at7088		7416at7088	3051at7088			8215at7088							6230at7088
4630at7088	3659at7088	13041at7088	4322at7088	2at7088	14101at7088	794at7088	2987at7088	8710at7088	1565at7088	12543at7088	2560at7088	4889at7088	13008at7088	13037at7088	7430at7088	10663at7088	3132at7088		10588at7088	7591at7088			11877at7088							6427at7088
2517at7088	1256at7088	2149at7088	4304at7088	3966at7088	2409at7088	3453at7088	183at7088	9278at7088	12598at7088	10773at7088	12082at7088	4545at7088	1955at7088	13586at7088	3663at7088	849at7088	84at7088		3187at7088	14037at7088			13634at7088							37at7088
13949at7088	1576at7088	15581at7088	3842at7088	3404at7088	9103at7088	5716at7088	11110at7088	5323at7088	6410at7088	5377at7088	13102at7088	7040at7088	1264at7088	12481at7088	4132at7088	9965at7088	9978at7088		8011at7088	7089at7088			8476at7088							212at7088
6951at7088	13140at7088	1336at7088	2589at7088	11426at7088	4623at7088	9435at7088	6723at7088	16335at7088	769at7088	13907at7088	2475at7088	9559at7088	1744at7088	8072at7088	1902at7088	8982at7088	8716at7088		12847at7088	7902at7088			4425at7088							7722at7088
3887at7088	5181at7088	11547at7088	14137at7088	15509at7088	8280at7088	5558at7088	1544at7088	3361at7088	11122at7088	4915at7088	13032at7088		9402at7088	12364at7088	1932at7088	10724at7088	6110at7088		11151at7088	4348at7088			5820at7088							4414at7088
1353at7088	10939at7088	11699at7088	3451at7088	6325at7088	6985at7088	2156at7088	7561at7088	3845at7088	12210at7088	5722at7088	11842at7088		12143at7088	215at7088	15405at7088	2243at7088	3312at7088		1567at7088	14288at7088										15117at7088
8742at7088	11799at7088	964at7088	9519at7088	5866at7088	13351at7088	9031at7088	1953at7088	4420at7088	3166at7088	9209at7088	6085at7088		13554at7088	1596at7088	3507at7088	4492at7088	5742at7088		5735at7088	2829at7088										4449at7088
12416at7088	4739at7088	885at7088	13188at7088	11383at7088	4223at7088	9848at7088	10915at7088	1681at7088	6346at7088	6971at7088	355at7088		4949at7088	12293at7088	1180at7088	11at7088	8923at7088		2208at7088	12310at7088										5197at7088
1253at7088	2643at7088	9481at7088	13805at7088	10425at7088	4849at7088	5009at7088	5284at7088	6959at7088	1562at7088	15939at7088	6980at7088		9881at7088	8151at7088	11812at7088	8811at7088	3253at7088		5786at7088	14749at7088										8313at7088
3396at7088	11378at7088	3760at7088	2624at7088	12653at7088	1070at7088	12003at7088	396at7088	10076at7088	1133at7088	6174at7088	10547at7088		3587at7088	5292at7088	340at7088	944at7088	6582at7088		1890at7088	1951at7088										8327at7088
3870at7088	12012at7088	2679at7088	4864at7088	8034at7088	1683at7088	11380at7088	10865at7088	13058at7088	10636at7088	3259at7088	829at7088		9185at7088	5252at7088	139at7088	10908at7088	5082at7088		11969at7088	11672at7088										12669at7088
5223at7088	4795at7088	1251at7088	9900at7088	4068at7088	1085at7088	3874at7088	8479at7088	5734at7088	5585at7088	1828at7088	7732at7088		6109at7088	7792at7088	8564at7088	6129at7088	2109at7088		2577at7088	10110at7088										4955at7088
1787at7088	9480at7088	2608at7088	8275at7088	11282at7088	3998at7088	15320at7088	15190at7088	15039at7088	10862at7088	637at7088	5114at7088		4208at7088	9543at7088	13952at7088	3023at7088	7577at7088		4315at7088	9198at7088										270at7088
5424at7088	3433at7088	12707at7088	6707at7088	10827at7088	14082at7088	14335at7088	3564at7088	14418at7088	2169at7088	12449at7088	9458at7088		5938at7088	4908at7088	4760at7088	5313at7088	10489at7088		10029at7088	3817at7088										2019at7088
3539at7088	15123at7088	6180at7088	8895at7088	12804at7088	9113at7088	818at7088	1609at7088	5337at7088	4579at7088	1369at7088	9701at7088		5404at7088	8205at7088	4633at7088	522at7088	1738at7088		11062at7088	11794at7088										7821at7088
1432at7088	13809at7088	11786at7088	8416at7088	186at7088	9739at7088	494at7088	8862at7088	7442at7088	1752at7088	8276at7088	14973at7088		3749at7088	69at7088	15007at7088	3178at7088	8385at7088		15342at7088	9366at7088										4473at7088
1490at7088	1555at7088	303at7088	3563at7088	13731at7088	12013at7088	7674at7088	10940at7088	14711at7088	5146at7088	1974at7088	13129at7088		3402at7088	13733at7088	14147at7088	2054at7088	3923at7088		3200at7088	1020at7088										4167at7088
9949at7088	5890at7088	1783at7088	7253at7088	64at7088	7984at7088	9036at7088	1320at7088	1171at7088	1929at7088	3468at7088	5066at7088		5653at7088	8394at7088	5825at7088	4081at7088	13181at7088		13065at7088	1168at7088										5380at7088
2715at7088	11702at7088	988at7088	12680at7088	4371at7088	13081at7088	4731at7088	7920at7088	4851at7088	138at7088	14190at7088	315at7088		5819at7088	13388at7088	10006at7088	1939at7088	6173at7088		13890at7088	1053at7088										1662at7088
4753at7088	566at7088	11106at7088	5636at7088	12313at7088	16855at7088	9187at7088	899at7088	544at7088	2529at7088	11677at7088	10712at7088		1575at7088	12204at7088	15289at7088	7436at7088	14668at7088		1140at7088	200at7088										266at7088
210at7088	4653at7088	57at7088	5702at7088	678at7088	978at7088	7706at7088	14815at7088	11630at7088	3830at7088	9106at7088	7744at7088		1126at7088	5004at7088	3823at7088	3242at7088	3225at7088		7594at7088	1172at7088										578at7088
10586at7088	5795at7088	5628at7088	7326at7088	11014at7088	6991at7088	15162at7088	4896at7088	3442at7088	6671at7088	14013at7088	4858at7088		13803at7088	2990at7088	13437at7088	3313at7088	2490at7088		5672at7088	10304at7088										11644at7088
2545at7088	4422at7088	14456at7088	5391at7088	6628at7088	14287at7088	3123at7088	11174at7088	12585at7088	3080at7088	6443at7088	4175at7088		1500at7088	2295at7088		7708at7088	13220at7088		4427at7088	16663at7088										13375at7088
9782at7088	5147at7088	5889at7088	4560at7088	3265at7088	8282at7088	201at7088	16103at7088	680at7088	8971at7088	7855at7088	2261at7088		5563at7088	9442at7088		6143at7088	9788at7088		8248at7088	13321at7088										2362at7088
2949at7088	5560at7088	9759at7088	12320at7088	1178at7088	1372at7088	12113at7088	15145at7088	3025at7088	1235at7088	5326at7088	13105at7088		10782at7088	11405at7088		15705at7088	550at7088		10750at7088	12566at7088										8882at7088
8314at7088	9818at7088	9976at7088	10496at7088	2272at7088	1011at7088	6332at7088	10516at7088	4670at7088	1810at7088	184at7088	15488at7088		12136at7088	1388at7088		9638at7088	6598at7088		11973at7088	12919at7088										506at7088
2917at7088	4085at7088	1700at7088	316at7088	1525at7088	7254at7088	9657at7088	8937at7088	2731at7088	11283at7088		10097at7088		14346at7088	6249at7088		2118at7088	7629at7088		7335at7088	9885at7088										1032at7088
3277at7088	6783at7088	6347at7088	8630at7088	2432at7088	242at7088	4064at7088	7456at7088	12326at7088	10437at7088		8794at7088		12861at7088	6115at7088		6213at7088	3526at7088		15269at7088	12935at7088										822at7088
8274at7088	4750at7088	3269at7088	516at7088	5535at7088	3131at7088	10959at7088	12369at7088	6263at7088	5679at7088		429at7088		9914at7088	13413at7088		4423at7088	2459at7088		6255at7088	2873at7088										360at7088
600at7088	3504at7088	5676at7088	163at7088	1892at7088	8139at7088	2982at7088	2798at7088	938at7088	4268at7088		3032at7088		2329at7088	14070at7088		1058at7088	6395at7088		14836at7088	14739at7088										6432at7088
9246at7088	1358at7088	8633at7088	5937at7088	6433at7088	3580at7088	3248at7088	4499at7088	11268at7088	9503at7088		9074at7088		9061at7088	4024at7088		246at7088	12413at7088		12056at7088	10153at7088										2110at7088
4768at7088	6703at7088	7768at7088	11039at7088	9380at7088	13451at7088	2447at7088	15831at7088	5851at7088	8763at7088		63at7088		4451at7088	11191at7088		3514at7088	12187at7088			10826at7088										1789at7088
8976at7088	8875at7088	4002at7088	2557at7088	14955at7088	5507at7088	1418at7088	10452at7088	13369at7088	7819at7088		8254at7088		841at7088	7772at7088		9055at7088	78at7088			16513at7088										3985at7088
208at7088	11060at7088	14165at7088	10583at7088	13067at7088	12198at7088	968at7088	14636at7088	4845at7088	207at7088		980at7088		8550at7088	14083at7088		5398at7088	886at7088			2913at7088										4533at7088
2912at7088	835at7088	800at7088	13603at7088	3594at7088	14112at7088	4824at7088	6066at7088	9791at7088	2325at7088		12152at7088		12765at7088	761at7088		10943at7088	7749at7088			12343at7088										27at7088
11054at7088	6918at7088	278at7088	8860at7088	11312at7088	10988at7088	7419at7088	9099at7088	8238at7088	8719at7088		3973at7088		14167at7088	11589at7088		1508at7088	12017at7088			10401at7088										7633at7088
8033at7088	15613at7088	12397at7088	2041at7088	2278at7088	4272at7088	2384at7088	11063at7088	5827at7088	983at7088		8081at7088		8352at7088	10270at7088		1594at7088	10690at7088			14094at7088										14835at7088
10740at7088	3899at7088	5355at7088	12830at7088	9067at7088	15754at7088	14141at7088	2178at7088	14139at7088	638at7088		1187at7088		4415at7088	7790at7088		11616at7088	8582at7088													639at7088
332at7088	1871at7088	1874at7088	3508at7088	5149at7088	11701at7088	7901at7088	9777at7088	2220at7088	14214at7088		1836at7088		10318at7088	5858at7088		4173at7088	11256at7088													3237at7088
9750at7088	3197at7088	12363at7088	10829at7088	7530at7088	7432at7088	2772at7088	3110at7088	9254at7088	12910at7088		9709at7088		8432at7088	11633at7088		7611at7088	7051at7088													7574at7088
1922at7088	8885at7088	3218at7088	1325at7088	3207at7088	11298at7088	6602at7088	3496at7088	11338at7088	6798at7088		2121at7088		2566at7088	6857at7088		917at7088	2734at7088													12386at7088
1571at7088	7118at7088	2194at7088	4037at7088	5840at7088	9216at7088	12496at7088	8877at7088	10565at7088	14675at7088		12628at7088		7714at7088	10929at7088		10999at7088	9860at7088													15470at7088
2454at7088	6796at7088	7129at7088	6093at7088	12229at7088	6579at7088	7044at7088	1086at7088	10248at7088	10285at7088		8438at7088		11165at7088	3122at7088		14930at7088	14948at7088													3245at7088
7082at7088	7555at7088	4784at7088	2324at7088	893at7088	2276at7088	5364at7088	15223at7088	12043at7088	7791at7088				6216at7088	6446at7088		14467at7088	6779at7088													5772at7088
3387at7088	1348at7088	3005at7088	6751at7088	2191at7088	6140at7088	7777at7088	1306at7088	10506at7088	3486at7088				4150at7088	1343at7088		3332at7088	757at7088													6157at7088
7348at7088	3709at7088	3631at7088	12091at7088	7204at7088	3250at7088	3348at7088	11462at7088	6513at7088	2408at7088				13984at7088	6690at7088		8148at7088	11374at7088													4616at7088
15819at7088	4204at7088	1665at7088	14982at7088	11492at7088	1637at7088	7608at7088	4632at7088	7108at7088	6789at7088				7376at7088	6020at7088		6462at7088	3030at7088													2428at7088
3326at7088	7062at7088	1537at7088	7415at7088	3671at7088	3925at7088	8854at7088	10581at7088	15240at7088	667at7088				271at7088	2787at7088		12779at7088	9666at7088													7975at7088
12774at7088	6077at7088	1120at7088	9436at7088	3834at7088	11803at7088	8406at7088	7664at7088	9364at7088	6290at7088				9731at7088	12295at7088		15805at7088	5933at7088													4307at7088
8120at7088	4483at7088	3825at7088	15311at7088	2434at7088	342at7088	7088at7088	5040at7088	13501at7088	327at7088				9817at7088	9825at7088		3284at7088	8672at7088													15136at7088
9521at7088	4698at7088	13777at7088	10693at7088	13445at7088	9062at7088	9837at7088	11372at7088	4354at7088	8554at7088				7101at7088	4377at7088		8426at7088	1993at7088													3384at7088
7067at7088	1885at7088	4557at7088	8612at7088	2657at7088	11450at7088	9395at7088	14887at7088	2893at7088	14369at7088				3600at7088	7567at7088		11656at7088	13714at7088													2321at7088
1941at7088	10067at7088	9117at7088	8962at7088	616at7088	690at7088		10079at7088	10192at7088	12990at7088				140at7088	1911at7088		4046at7088	9896at7088													2273at7088
3152at7088	206at7088	2744at7088	2160at7088	11144at7088	7670at7088		13859at7088	2976at7088	2060at7088				758at7088	14628at7088		4663at7088														10853at7088
7298at7088	13142at7088	8685at7088	701at7088	5260at7088	16982at7088		10626at7088	6196at7088	6043at7088				4325at7088	13991at7088		2647at7088														4624at7088
7860at7088	12120at7088	6873at7088	5199at7088	14697at7088	9628at7088		6903at7088	13421at7088	8595at7088				3129at7088	1701at7088		13319at7088														7272at7088
2972at7088	2424at7088	15036at7088	5500at7088	8180at7088	4948at7088		4481at7088	9577at7088	7676at7088				2835at7088			6038at7088														9155at7088
5410at7088	2079at7088	1214at7088	8009at7088	14018at7088	6335at7088		179at7088	1401at7088	9807at7088				3911at7088			10208at7088														3795at7088
3666at7088	11023at7088	3680at7088	558at7088	4130at7088	9213at7088		8258at7088	11810at7088	8493at7088				8901at7088			12744at7088														4866at7088
14831at7088	2137at7088	10508at7088	5483at7088	2233at7088	10671at7088		614at7088	7115at7088	2918at7088				9333at7088			7988at7088														10202at7088
204at7088	13047at7088	9711at7088	1449at7088	1563at7088	913at7088		3012at7088	5055at7088	12531at7088				7953at7088																	3800at7088
9205at7088	6285at7088	4320at7088	1590at7088	1107at7088	3381at7088		13117at7088	2864at7088	4308at7088				9169at7088																	389at7088
14406at7088	13424at7088	9124at7088	1212at7088	281at7088	765at7088		13394at7088	12483at7088	7996at7088				2599at7088																	9210at7088
4263at7088	3634at7088	25at7088	5885at7088	11929at7088	8967at7088		8898at7088	8441at7088	12028at7088				486at7088																	14105at7088
517at7088	4318at7088	13904at7088	7932at7088	1465at7088	5093at7088		9770at7088	1768at7088	11665at7088				11221at7088																	9793at7088
7058at7088	4269at7088	1139at7088	1530at7088	1574at7088	3144at7088		15500at7088	2821at7088	8247at7088				3726at7088																	9662at7088
11960at7088	903at7088	1742at7088	13519at7088	4778at7088	14296at7088		8177at7088	9431at7088	6104at7088				6343at7088																	8100at7088
1278at7088	12442at7088	7356at7088	8849at7088	2815at7088	1547at7088		10694at7088	13602at7088	11765at7088				8993at7088																	2510at7088
1543at7088	4067at7088	2926at7088	10267at7088	5650at7088			1275at7088	6853at7088	2418at7088				14849at7088																	10698at7088
7669at7088	7783at7088	13278at7088	12029at7088	13703at7088			9604at7088	11609at7088	984at7088				8235at7088																	14433at7088
11396at7088	14389at7088	10660at7088	8211at7088	7106at7088			12821at7088	274at7088	11043at7088				10240at7088																	8044at7088
10676at7088	8048at7088	11525at7088	11423at7088	647at7088			7727at7088	12139at7088	8570at7088				7331at7088																	3165at7088
5193at7088	11587at7088	12813at7088	8509at7088	6295at7088			2621at7088	14468at7088	7560at7088				10291at7088																	9179at7088
5978at7088	8779at7088	4457at7088	10151at7088	7355at7088			46at7088	4834at7088	5258at7088				7847at7088																	5567at7088
4392at7088	9125at7088	5974at7088	3873at7088	717at7088			7025at7088	6080at7088	6329at7088				11334at7088																	8733at7088
13182at7088	13338at7088	10406at7088	10243at7088	9618at7088			7900at7088	11967at7088	7285at7088				10447at7088																	10101at7088
718at7088	12829at7088	11599at7088	7258at7088	12810at7088			3424at7088	1679at7088	7556at7088				1846at7088																	3668at7088
8700at7088	4497at7088	10542at7088	14365at7088	3876at7088			723at7088	6051at7088	13620at7088				11593at7088																	5852at7088
4869at7088	13796at7088	15522at7088	11041at7088	5012at7088			12831at7088	875at7088	5006at7088				8770at7088																	1709at7088
1598at7088	2600at7088	7742at7088	13406at7088	254at7088			787at7088	1307at7088	10020at7088				6899at7088																	3656at7088
2126at7088	853at7088	11089at7088	14524at7088	13134at7088			9222at7088	7597at7088	3356at7088				13049at7088																	3447at7088
10735at7088	1950at7088	9025at7088	12763at7088	4671at7088			8370at7088	4287at7088	13171at7088				7427at7088																	1144at7088
6365at7088	9044at7088	3079at7088	60at7088	12731at7088			13670at7088	10015at7088	10689at7088				4305at7088																	7568at7088
4335at7088	10536at7088	7314at7088		1003at7088			5099at7088	6720at7088	14239at7088				2747at7088																	2331at7088
7199at7088	9903at7088	11356at7088		6240at7088			2965at7088	467at7088	4608at7088				11944at7088																	7260at7088
13398at7088	8842at7088	8916at7088		2658at7088			10096at7088	7857at7088	1291at7088				13414at7088																	7989at7088
742at7088	775at7088	1245at7088		924at7088			11664at7088	5172at7088	13365at7088				1635at7088																	8080at7088
8483at7088	12771at7088	8769at7088		5303at7088			4880at7088	4884at7088	9338at7088				5317at7088																	4119at7088
4627at7088	5690at7088	2411at7088		9191at7088			7277at7088	2994at7088	10118at7088				7060at7088																	10948at7088
692at7088	2718at7088	3648at7088		13698at7088			11881at7088	14216at7088	14814at7088				3390at7088																	1038at7088
860at7088	2756at7088	12673at7088		11703at7088			13189at7088	3066at7088	1088at7088				7207at7088																	6172at7088
1027at7088	6616at7088	26at7088		12777at7088			7446at7088	4439at7088					7041at7088																	781at7088
7162at7088	3990at7088	7618at7088		3997at7088				11285at7088					6896at7088																	14318at7088
1775at7088	3908at7088	2015at7088		12391at7088									12738at7088																	559at7088
2991at7088	13057at7088	658at7088		3293at7088									6081at7088																	12572at7088
5128at7088	3278at7088	10683at7088		6826at7088									3915at7088																	10768at7088
14729at7088	2287at7088	5145at7088		1605at7088									11067at7088																	5638at7088
5570at7088	5322at7088	8846at7088		1338at7088									325at7088																	5732at7088
5689at7088	6606at7088	3084at7088		3067at7088																										5443at7088
8954at7088	1785at7088	6906at7088		11474at7088																										1at7088
12562at7088	9595at7088	1451at7088		12254at7088																										14319at7088
7773at7088	7681at7088	8212at7088		11537at7088																										10213at7088
8236at7088	9288at7088	12173at7088		15738at7088
10570at7088	8751at7088	5748at7088		10335at7088
12375at7088	8789at7088	1648at7088		6159at7088
11693at7088	3684at7088	9533at7088		14758at7088
8986at7088	10462at7088	10057at7088		3541at7088
4916at7088	2269at7088	14548at7088		5219at7088
14497at7088	5205at7088	8787at7088		3785at7088
1079at7088	1009at7088	3558at7088		10878at7088
8372at7088	8636at7088	9236at7088		12626at7088
13168at7088	8553at7088	7862at7088		5881at7088
9745at7088	10699at7088	11493at7088		3094at7088
14540at7088	11785at7088	4243at7088		4959at7088
13902at7088	9441at7088	1273at7088		11269at7088
6199at7088	4185at7088	2449at7088		11594at7088
7905at7088	1326at7088	4878at7088		756at7088
3163at7088	14943at7088	7420at7088		1750at7088
4178at7088	5373at7088	5453at7088		2455at7088
1136at7088	10916at7088	136at7088		2733at7088
4761at7088	7112at7088	3040at7088		2086at7088
5249at7088	11111at7088	1437at7088		4726at7088
13at7088	569at7088	13651at7088		10188at7088
13122at7088	8031at7088	2366at7088		12895at7088
12403at7088	478at7088	2386at7088		3298at7088
3604at7088	5256at7088	7778at7088		12322at7088
9651at7088	2984at7088	3118at7088		3672at7088
2848at7088	5129at7088	5832at7088		2390at7088
8934at7088	598at7088	8393at7088		12148at7088
7690at7088	13224at7088	7267at7088		7159at7088
8219at7088	13411at7088	696at7088		2719at7088
8098at7088	11754at7088	4398at7088		10476at7088
3743at7088	3548at7088	10521at7088		10090at7088
12748at7088	8927at7088	7721at7088		15771at7088
3859at7088	8524at7088	2164at7088		7361at7088
5139at7088	10186at7088	10713at7088		9647at7088
10717at7088	11848at7088	2857at7088		9470at7088
5584at7088	1881at7088	8117at7088		9417at7088
10603at7088	7459at7088	15368at7088		128at7088
2585at7088	1644at7088	1304at7088		9680at7088
3419at7088	5810at7088	28at7088		9967at7088
9136at7088	795at7088	3275at7088		5712at7088
2935at7088	9548at7088	4527at7088		16069at7088
14000at7088	6374at7088	4131at7088		2811at7088
15248at7088	11501at7088	4073at7088
5898at7088	628at7088	2805at7088
12418at7088	1868at7088	2635at7088
11598at7088	6821at7088	9534at7088
8427at7088	13399at7088	1514at7088
2640at7088	1904at7088	12960at7088
12815at7088	11937at7088	2138at7088
2068at7088	8786at7088	4932at7088
1718at7088	9322at7088	3273at7088
6989at7088	11662at7088	5708at7088
5394at7088	3885at7088	9935at7088
6753at7088	9836at7088	2596at7088
2351at7088	7933at7088	1208at7088
4406at7088	2568at7088	15151at7088
10269at7088	4416at7088	1056at7088
6558at7088	5250at7088	12347at7088
13341at7088	15119at7088	15291at7088
11972at7088	14844at7088	12696at7088
780at7088	13724at7088	11454at7088
7380at7088	11764at7088	1523at7088
5520at7088	3799at7088	5301at7088
		12967at7088
		11368at7088
		7894at7088
		6006at7088
		13172at7088
		613at7088
		34at7088
		8818at7088
		14249at7088
		3665at7088
		6788at7088
		10292at7088
		11451at7088
		3489at7088
		1625at7088
		3821at7088
		14633at7088
		6062at7088
