# Supplementary material for: Lepidopteran Synteny Units reveal deep chromosomal conservation in butterflies and moths
Source: G3 (Bethesda). 2023 Jun 13;13(8):jkad134. doi: 10.1093/g3journal/jkad134 (PMC10411566; doi:10.1093/g3journal/jkad134)
Supplement: jkad134_Supplementary_Data [file jkad134_supplementary_data.zip › Table_S4_G3-2023-404243.xlsx]

## Sheet: Tabelle1
Lepidopteran			Melitaea cinxia			Nymphalis polychloros			Plebejus argus			Mamestra brassicae			Biston betularia			Bombyx mori			Blastobasis adusrella			Zygaena filipendulae			Plutella xylostella			Yponomeuta sedellus			Zeuzera pyrina			Nematopogon swammerdamellus			Micropterix aruncella			Limnephilus marmoratus
Synteny Units	BUSCO		n = 31			n = 31			n = 23			n = 31			n = 31			n = 28			n = 30			n = 30			n = 31			n = 31			n = 31			n = 31			n = 31			n = 30
	markers		Chrom.	Hits		Chrom.	Hits		Chrom.	Hits		Chrom.	Hits		Chrom.	Hits		Chrom.	Hits		Chrom.	Hits		Chrom.	Hits		Chrom.	Hits		Chrom.	Hits		Chrom.	Hits		Chrom.	Hits		Chrom.	Hits		Chrom.	Hits
LSU_1	297		Chr1	297 / 297		Chr2	294 / 294		Chr9	291 / 294		Chr1	288 / 293		Chr2	292 / 293		Chr5	293 / 294		Chr10	291 / 293		Chr2	290 / 293		Chr5	288 / 294		Chr2	291 / 293		Chr3	292 / 294		Chr1	275 / 279		Chr3	216 / 233		Chr5	217 / 232
LSU_2	297		Chr2	297 / 297		Chr5	293 / 294		Chr8	284 / 285		Chr3	294 / 295		Chr3	292 / 293		Chr15	290 / 291		Chr6	290 / 293		Chr3	288 / 290		Chr15	289 / 296		Chr7	292 / 296		Chr1	291 / 293		Chr4	271 / 278		Chr19	121 / 231		Chr23	116 / 236
																																							Chr24	95 / 231		Chr24	97 / 236
LSU_3	315		Chr3	315 / 315		Chr3	315 / 315		Chr2	307 / 309		Chr6	311 / 313		Chr1	309 / 313		Chr4	310 / 313		Chr3	310 / 312		Chr1	303 / 308		Chr4	312 / 315		Chr4	300 / 302		Chr2	311 / 313		Chr2	289 / 297		Chr2	244 / 255		Chr4	248 / 266
LSU_4	215		Chr4	215 / 215		Chr4	214 / 214		Chr10	209 / 210		Chr9	211 / 211		Chr5	212 / 212		Chr13	213 / 213		Chr9	207 / 208		Chr5	210 / 210		Chr13	201 / 213		Chr1	210 / 211		Chr5	214 / 214		Chr5	201 / 207		Chr1	156 / 169		Chr6	156 / 168
LSU_5	276		Chr5	276 / 276		Chr6	275 / 275		Chr12	272 / 272		Chr7	275 / 275		Chr4	272 / 273		Chr10	275/276		Chr13	275 / 275		Chr4	272 / 272		Chr10	275 / 275		Chr8	272 / 273		Chr4	273 / 273		Chr3	253 / 255		Chr5	211 / 223		Chr7	207 / 221
LSU_6	200		Chr6	200 / 200		Chr7	200 / 200		Chr11	195 / 195		Chr5	197 / 197		Chr6	197 / 197		Chr22	196 / 196		Chr5	197 / 198		Chr6	197 / 198		Chr22	198 / 199		Chr5	195 / 198		Chr6	198 / 198		Chr7	182 / 184		Chr7	146 / 150		Chr3	142 / 149
LSU_7	184		Chr7	184 / 184		Chr1	183 / 184		Chr6	177 / 178		Chr4	183 / 184		Chr8	181 / 183		Chr9	181 / 182		Chr1	181 / 183		Chr8	179 / 181		Chr9	182 / 185		Chr6	180 / 181		Chr7	182 / 182		Chr9	168 / 173		Chr6	141 / 147		Chr9	138 / 148
LSU_8	224		Chr8	224 / 224		Chr8	224 / 224		Chr4	219 / 219		Chr8	223 / 224		Chr7	224 / 224		Chr12	223 / 223		Chr2	219 / 219		Chr7	222 / 223		Chr12	216 / 219		Chr3	220 / 221		Chr8	223 / 223		Chr6	201 / 205		Chr4	162 / 176		Chr1	163 / 170
LSU_9	225		Chr9	225 / 225		Chr10	223 / 224		Chr16	218 / 220		Chr14	223 / 224		Chr14	221 / 222		Chr8	222 / 223		Chr11	220 / 221		Chr12	222 / 223		Chr8	221 / 222		Chr12	221 / 222		Chr10	223 / 224		Chr14	209 / 210		Chr9	180 / 186		Chr14	178 / 184
LSU_10	223		Chr10	223 / 223		Chr9	221 / 221		Chr13	218 / 218		Chr10	222 / 222		Chr13	221 / 222		Chr17	205 / 205		Chr7	217 / 218		Chr10	219 / 219		Chr17	217 / 224		Chr11	214 / 216		Chr9	221 / 223		Chr10	207 / 211		Chr15	168 / 183		Chr10	46 / 171
																																										Chr27	113 / 171
LSU_11	158		Chr11	158 / 158		Chr11	156 / 156		Chr3	147 / 147		Chr11	157 / 158		Chr10	156 / 156		Chr6	154 / 154		Chr4	155 / 156		Chr11	155 / 155		Chr6	157 / 157		Chr9	156 / 157		Chr11	156 / 156		Chr11	144 / 147		Chr10	117 / 122		Chr17	113 / 119
LSU_12	175		Chr12	175 / !/%		Chr12	173 / 173		Chr15	168 / 168		Chr13	172 / 173		Chr9	174 / 174		Chr23	173 / 175		Chr16	168 / 171		Chr13	172 / 174		Chr23	178 / 178		Chr14	172 / 172		Chr13	173 / 174		Chr12	161 / 161		Chr8	119 / 126		Chr15	134 / 137
LSU_13	136		Chr13	136 / 136		Chr13	135 / 135		Chr18	131 / 131		Chr18	136 / 136		Chr15	135 / 135		Chr21	136 / 136		Chr14	134 / 134		Chr18	135 / 135		Chr21	133 / 135		Chr13	132 / 133		Chr14	135 / 137		Chr18	120 /126		Chr12	87 / 102		Chr13	97 / 104
LSU_14	230		Chr14	230 / 230		Chr14	228 / 228		Chr14	228 / 228		Chr17	228 / 228		Chr11	227 / 227		Chr11	227 / 227		Chr17	226 / 227		Chr9	225 / 225		Chr29	229 / 230		Chr10	225 / 258		Chr12	231 / 231		Chr13	216 / 221		Chr11	166 / 182		Chr11	173 / 176
LSU_15	188		Chr15	188 / 188		Chr16	186 / 186		Chr19	185 / 185		Chr16	188 / 188		Chr16	187 / 187		Chr3	186 / 187		Chr15	183 / 183		Chr16	185 / 186		Chr3	182 / 183		Chr17	184 / 186		Chr15	187 / 187		Chr16	172 / 175		Chr14	129 / 137		Chr3	126 / 134
LSU_16	154		Chr16	154 / 154		Chr15	154 / 154		Chr17	153 / 153		Chr12	153 / 153		Chr12	152 / 152		Chr18	154 / 154		Chr8	150 / 151		Chr15	150 / 150		Chr18	151 / 151		Chr16	150 / 150		Chr16	151 / 151		Chr8	134 / 138		Chr16	99 / 107		Chr12	96 / 104
LSU_17	192		Chr17	192 / 192		Chr17	192 / 192		Chr20	185 / 185		Chr19	188 / 188		Chr18	191 / 191		Chr19	188 / 188		Chr20	188 / 181		Chr17	184 / 184		Chr19	188 / 189		Chr19	186 / 187		Chr17	187 / 187		Chr17	174 / 179		Chr17	141 / 150		Chr18	140 / 147
LSU_18	185		Chr18	185 / 185		Chr18	184 / 184		Chr5	181 / 181		Chr20	182 / 182		Chr17	184 / 185		Chr25	182 / 182		Chr22	181 / 182		Chr14	184 / 184		Chr25	169 / 183		Chr20	181 / 181		Chr19	184 / 184		Chr20	172 / 173		ChrZ	44 / 129		Chr19	147 / 152
																																							Chr25	9 / 129
																																							Chr17	7/129
LSU_19	111		Chr19	111 / 111		Chr21	111 / 111		Chr5	109 / 109		Chr2	111 / 111		Chr20	111 / 111		Chr14	111 / 111		Chr12	111 / 111		Chr22	109 / 109		Chr14	111 / 111		Chr15	109 / 109		Chr20	111 / 111		Chr21	101 / 104		Chr21	82 / 85		Chr25	78 / 82
LSU_20	163		Chr20	163 / 163		Chr19	163 / 163		Chr7	159 / 160		Chr21	162 / 162		Chr21	163 / 163		Chr16	163 / 163		Chr19	161 / 161		Chr19	159 / 159		Chr16	161 / 161		Chr21	162 / 162		Chr18	163 / 163		Chr23	152 / 155		Chr20	127 / 134		Chr21	128 / 134
LSU_21	169		Chr21	169 / 169		Chr20	168 / 167		Chr1	163 / 165		Chr22	167 / 168		Chr19	167 / 168		Chr7	166 / 167		ChrZ	142 / 155		Chr20	167 / 168		Chr7	165 / 166		Chr18	163 / 164		Chr21	163 / 165		Chr22	145 / 150		Chr13	118 / 126		Chr16	116 / 120
LSU_22	76		Chr22	76 / 76		Chr22	76 / 76		Chr7	76 / 76		Chr24	74 / 74		Chr25	75 / 75		Chr28	76 / 76		Chr23	74 / 74		Chr26	75 / 75		Chr28	75 / 75		Chr24	74 / 74		Chr23	75 / 75		Chr26	61 / 69		Chr23	45 / 53		Chr10	47 / 51
LSU_23	121		Chr23	121 / 121		Chr23	121 / 121		Chr21	114 / 115		Chr23	120 / 120		Chr23	120 / 120		Chr26	120 / 120		Chr25	118 / 118		Chr24	118 / 120		Chr26	121 / 121		Chr22	120 / 120		Chr22	120 / 120		Chr25	108 / 115		Chr22	83 / 90		Chr20	75 / 87
LSU_24	137		Chr24	137 / 137		Chr24	136 / 136		Chr2	135 / 136		Chr15	135 / 136		Chr22	134 / 134		Chr20	135/ 136		Chr18	133 / 134		Chr23	133 / 134		Chr20	134 / 135		Chr23	133 / 134		Chr24	135 / 136		Chr24	125 / 128		Chr18	102 / 109		Chr22	96 / 108
LSU_25	42		Chr25	42 / 42		Chr30	42 / 42		Chr1	41 / 42		Chr30	42 / 42		Chr30	40 / 41		Chr11	42 / 42		Chr26	39 / 40		Chr21	40 / 40		Chr11	39 / 42		Chr29	36 / 39		Chr30	41 / 41		Chr19	29 / 34		Chr30	15 / 21		Chr2	15 / 21
LSU_26	53		Chr26	53 / 53		Chr25	53 / 53		Chr1	52 / 52		Chr26	52 / 52		Chr24	53 / 53		Chr27	47/ 47		Chr21	51 / 51		Chr25	53 / 53		Chr27	52 / 52		Chr25	52 / 52		Chr25	53 / 53		Chr28	51 / 51		Chr27	35 / 37		Chr29	40 / 41
LSU_27	45		Chr27	45 / 45		Chr27	45 / 45		Chr3	44 / 44		Chr27	44 / 44		Chr28	42 / 44		Chr24	43 / 44		Chr27	41 / 41		Chr21	43 / 44		Chr24	43 / 44		Chr28	41 / 43		Chr27	44 / 44		Chr15	35 / 42		Chr25	30 / 36		Chr8	15 / 24
LSU_28	66		Chr28	66 / 66		Chr26	66 / 66		Chr22	65 / 66		Chr25	66 / 66		Chr26	65 / 66		Chr24	66 / 66		Chr24	64 / 65		Chr27	64 / 64		Chr31	41 / 55		Chr26	62 / 62		Chr26	66 / 66		Chr27	55 / 57		Chr29	36 / 42		Chr28	49 / 53
LSU_29	72		Chr29	72 / 72		Chr28	72 / 72		Chr4	71 / 71		Chr28	72 / 72		Chr27	72 / 72		Chr2	71 / 71		Chr28	72 / 72		Chr28	71 / 71		Chr2	69 / 70		Chr27	68 / 70		Chr28	72 / 72		Chr29	61 / 64		Chr28	48 / 51		Chr26	41 / 51
LSU_30	47		Chr30	47 / 47		Chr29	47 / 47		Chr6	45 / 45		Chr29	47 / 47		Chr29	45 / 45		Chr23	47 / 47		Chr29	47 / 47		Chr29	47 / 47		Chr30	45 / 46		Chr30	47 / 47		Chr29	46 / 46		Chr30	39 / 43		Chr26	33 / 35		Chr26	31 / 35
LSU_31	234		ChrZ	234 / 234		ChrZ	233 / 233		ChrZ	223 / 227		ChrZ	227 / 230		ChrZ	228 / 231		Chr1 (Z)	230 / 233		ChrZ	224 / 228		ChrZ	229 / 232		ChrZ	216 / 231		ChrZ	226 / 228		ChrZ	227 / 233		ChrZ	184 / 205		ChrZ	127 / 160		ChrZ	136 / 157
